# Supplementary material for: IDH3γ functions as a redox switch regulating mitochondrial energy metabolism and contractility in the heart
Source: Nat Commun. 2023 Apr 14;14:2123. doi: 10.1038/s41467-023-37744-x (PMC10102218; doi:10.1038/s41467-023-37744-x)
Supplement: Supplementary file 4 — Source Data [file 41467_2023_37744_MOESM4_ESM.xlsx]

## Sheet: Fig 1B
Fig 1B: Anti-GFP and anti-GAPDH
								HyPer-DAO
								GAPDH

## Sheet: Fig 1C
Fig 1C: Anti-GFP and anti-GAPDH
									HyPer-DAO
									GAPDH

## Sheet: Fig 1E
CO (ml/min)
Males		Females
wt	HyPer-DAO	wt	HyPer-DAO
19.0403	18.0412	22.4969	18.0205
18.158	23.2105	12.0941	19.9906
15.1446	17.2035	12.1616	15.2315
19.5724	16.7382	9.59321	22.1924
25.361	25.306	12.3266	15.4081
20.2435	23.732	21.2372	14.1444
24.9305	30.3067	14.4348	12.7366
19.7001	21.8322	12.9331	13.5609
17.3615	18.1811	19.6067	17.8843
22.183	20.3843	17.1892	18.3329
25.9046	18.4554	17.5514	19.6508
13.3658	18.9137	24.0727	14.6307
15.0113	18.06	19.0713	24.6864
	10.7813	18.2804	11.8477
	15.8759	11.3733	14.6152
		13.9853	15.0363
			12.0696
			15.6175
			19.334
			13.4227

## Sheet: Fig 1F
Fluorescence intensity normalized ratio (500/420 nm)
Individual fluorescence intensities
Cytoplasm
420 nm
	cell 1	cell 2	cell 3	cell 4	cell 5	cell 6	cell 7	cell 8	cell 9	cell 10	cell 11	cell 12	cell 13	cell 14	cell 15	cell 16	cell 17	cell 18	cell 19	cell 20	cell 21	cell 22	cell 23	cell 24	cell 25	cell 1	cell 2	cell 3	cell 4	cell 5	cell 6	cell 7	cell 8	cell 9	cell 10	cell 11	cell 12	cell 13	cell 14	cell 15	cell 16	cell 17	cell 18	cell 19	cell 20	cell 21	cell 22	cell 23	cell 24
Time (min)	10 mM D-alanine	10 mM D-alanine	10 mM D-alanine	10 mM D-alanine	10 mM D-alanine	10 mM D-alanine	10 mM D-alanine	10 mM D-alanine	10 mM D-alanine	10 mM D-alanine	10 mM D-alanine	10 mM D-alanine	10 mM D-alanine	10 mM D-alanine	10 mM D-alanine	10 mM D-alanine	10 mM D-alanine	10 mM D-alanine	10 mM D-alanine	10 mM D-alanine	10 mM D-alanine	10 mM D-alanine	10 mM D-alanine	10 mM D-alanine	10 mM D-alanine	8 mM D-alanine	8 mM D-alanine	8 mM D-alanine	8 mM D-alanine	8 mM D-alanine	8 mM D-alanine	8 mM D-alanine	8 mM D-alanine	8 mM D-alanine	8 mM D-alanine	8 mM D-alanine	8 mM D-alanine	8 mM D-alanine	8 mM D-alanine	8 mM D-alanine	8 mM D-alanine	8 mM D-alanine	8 mM D-alanine	8 mM D-alanine	8 mM D-alanine	8 mM D-alanine	8 mM D-alanine	8 mM D-alanine	8 mM D-alanine
0.0175537	212.729	152.966	279.254	189.361	244.481	79.6171	150.471	156.222	197.286	115.729	122.095	168.577	248.49	222.961	63.512	88.5592	162.805	143.821	140.308	161.048	219.284	78.7755	81.5111	100.143	91.9137	27.0471	299.141	117.164	340.353	297.244	222.369	166.11	166.476	310.044	232.599	346.539	303.065	85.6978	115.69	109.927	91.3896	117.385	91.3546	75.3086	122.407	112.427	92.2	88.0978	85.8688
0.517554	216.368	153.138	277.534	187.477	241.215	78.8863	149.479	153.182	196.696	113.851	123.787	166.412	251.05	212.431	63.8221	89.1263	159.647	142.988	138.66	162.307	216.421	79.6356	86.3486	98.7666	92.6621	25.6983	295.801	118.384	326.791	290.985	220.516	162.458	172.046	302.982	227.584	334.619	298.862	87.5244	116.347	107.261	91.4015	115.756	93.8489	78.9896	122.274	114.615	91.3763	93.2878	84.2403
1.01755	212.645	154.222	274.695	192.778	240.835	78.9082	147.102	149.492	195.632	112.361	120.384	163.357	246.463	204.877	62.3191	89.9508	162.277	141.672	138.683	160.001	214.674	79.881	78.0808	92.5327	89.4584	19.6027	277.514	114.735	306.12	280.273	208.065	143.169	194.424	292.972	209.317	317.173	290.326	86.5644	116.882	108.65	92.3037	117.455	96.0978	82.5676	120.758	114.412	90.9556	97.8133	85.2737
1.51755	209.645	154.302	277.737	190.497	237.978	77.7791	147.82	146.848	191.185	111.834	117.404	159.579	244.006	211.941	58.4583	88.1429	162.265	140.167	136.976	159.432	210.916	78.328	76.0727	96.0956	87.8345	25.2584	294.038	118.624	321.52	285.018	213.14	162.092	351.787	297.917	225.717	331.962	300.382	89.5348	117.896	108.205	91.4622	116.31	97.4252	82.3724	121.231	114.561	90.643	102.182	82.0555
2.01755	204.609	150.563	273.899	191.826	236.657	76.6073	145.047	145.861	188.791	111.768	116.914	159.071	245.485	215.333	58.7415	88.3951	161.666	138.515	136.202	157.531	211.404	77.9483	77.2527	95.8159	88.6565	26.8401	292.046	120.08	322.185	285.164	214.119	159.15	356.596	295.302	226.979	333.621	295.76	100.932	134.954	123.761	106.883	135.584	101.799	100.053	131.67	124.69	113.172	105.413	83.1622
2.51755	199.976	154.636	276.288	191.388	235.428	77.5672	142.848	142.092	187.678	110.267	114.656	157.116	242.404	212.83	58.4553	85.8281	159.458	132.499	134.649	156.02	212.727	77.2602	77.6715	96.1847	88.7918	27.4988	288.947	116.618	318.567	280.72	207.061	159.516	366.831	291.544	222.236	326.322	297.625	89.6948	117.145	107.517	92.8948	117.953	98.0371	84.2385	119.558	112.855	89.3867	107.224	81.5105
3.01755	198.648	152.948	275.327	190.815	235.428	75.3075	141.442	147.538	186.561	110.559	114.827	159.177	238.255	214.38	60.7083	89.0014	157.781	131.107	131.521	157.738	207.107	76.6579	77.4118	92.8551	86.0385	24.7046	288.41	115.044	319.264	284.649	206.393	162.228	360.759	285.77	222.804	329.191	290.704	89.8385	116.717	107.205	93.9793	114.764	96.6563	84.1887	120.921	112.693	89.4504	111.247	86.2907
3.51755	237.196	192.227	324.034	194.49	242.16	79.7398	169.139	147.264	182.965	116.616	121.144	167.045	262.28	209.364	58.8931	92.928	157.654	136.009	131.97	159.178	206.759	75.7664	77	89.3584	91.3233	23.5762	285.244	114.212	318.858	276.351	208.451	158.238	350.224	286.313	221.8	328.058	285.707	87.5896	114.35	106.93	93.6148	116.019	96.5437	83.373	118.176	111.258	88.597	118.84	102.195
4.01755	183.267	134.781	263.964	172.716	229.172	72.5192	142.856	143.696	176.677	113.622	116.499	158.457	251.947	193.024	55.5363	92.8704	146.733	27.6613	129.954	151.559	212.919	72.1307	72.9888	96.7344	86.3925	18.2735	295.442	115.222	311.096	287.358	211.222	161.13	362.113	281.03	224.518	330.009	283.212	86.6178	114.681	105.625	93.5911	112.532	96.5653	84.0935	117.363	114.067	86.7941	108.655	86.3273
4.51755	185.106	131.078	256.702	164.245	221.225	72.4555	136.812	142.697	177.198	110.143	110.921	151.397	246.632	190.392	53.5878	87.2339	136.055	26.3653	128.195	165.494	210.932	71.9756	70.0138	79.4278	83.7782	16.7557	292.627	115.031	297.824	282.424	208.461	160.446	354.182	275.43	220.758	325.358	290.118	83.5082	112.219	104.513	92.7111	111.578	96.1496	80.4472	116.701	109.828	87.6385	108.787	81.705
5.01755	209.408	130.385	254.677	167.685	218.667	69.8997	139.7	140.34	177.341	110.472	111.734	150.607	242.733	195.157	54.8304	83.762	135.619	26.8046	122.254	155.451	207.837	73.2488	71.8494	8.54286	82.5259	17.1381	289.061	113.475	292.536	101.686	201.689	157.529	323.07	275.293	221.538	315.978	284.501	86.44	111.982	105.413	92.6578	112.529	94.157	80.6766	115.564	111.108	85.5185	105.933	80.2737
5.51755	199.822	129.852	250.67	169.106	219.526	71.4609	142.016	141.255	175.724	110.832	112.816	151.858	242.984	199.965	56.9612	86.2643	134.697	27.0302	119.492	148.742	206.209	70.9672	71.5054	8.6875	80.344	18.6812	286.31	108.927	290.564	83.2018	193.969	152.898	306.362	271.798	218.2	315.459	276.015	86.1941	112.363	106.509	91.9867	111.452	95.2385	78.8214	116.073	110.123	85.7318	103.668	82.9773
6.01755	187.452	131.018	241.003	170.618	217.791	68.6868	138.113	139.725	177.49	108.57	111.139	147.714	243.596	196.854	55.4425	87.982	138.128	27.6656	118.505	153.37	202.958	70.7955	69.2869	9.81818	80.3432	21.0509	285.163	107.015	290.252	149.336	192.667	153.657	300.075	266.886	215.327	312.892	269.691	86.0904	112.206	102.533	90.9437	111.938	93.9243	80.2303	115.018	108.791	86.4237	103.305	82.6269
6.51755	177.181	130.259	228.898	175.352	219.215	68.6976	138.824	140.056	176.438	111.444	111.245	152.753	245.768	196.549	54.717	87.2959	138.954	27.8865	120.279	147.703	201.982	71.2409	67.86	9.6	76.7754	21.1399	284.041	107.355	290.64	183.236	187.906	153.24	290.881	265.185	214.827	314.49	268.773	83.8637	108.884	100.633	90.0341	108.846	92.3665	77.7236	112.493	106.082	85.6741	103.628	79.299
7.01755	176.754	128.139	227.037	175.346	215.746	67.175	138.69	137.159	176.136	111.533	112.242	146.934	247.519	197.057	54.2985	86.6653	138.755	27.4808	117.385	151.937	200.109	68.3723	67.5568	8.41177	77.5135	22.515	280.913	108.953	291.181	199.736	195.531	151.576	291.438	270.516	215.261	311.41	274.439	84.3319	107.148	98.6444	88.0296	108.769	91.5852	76.2734	112.634	105.184	85.597	103.339	80.8636
7.51755	182.77	128.454	230.525	175.979	215.137	67.6927	136.573	135.995	172.624	109.876	110.53	148.659	246.379	200.062	54.4286	87.3494	140.147	27.3911	115.938	147.798	198.726	69.3946	62.5873	6.5	78.4402	21.2958	280.539	107.921	285.864	212.911	195.514	152.861	289.623	267.073	215.836	313.806	269.711	82.9541	106.833	96.4207	87.4193	107.348	92.4504	77.6667	111.634	102.948	85.4563	100.624	79.8341
8.01755	185.788	128.516	230.977	173.752	214.972	66.7564	136.531	138.51	173.635	109.901	111.022	151.152	245.375	199.524	53.5674	84.8285	138.631	29.2945	113.769	150.641	197.25	67.4321	62.9584	8.66667	78.486	20.9572	278.273	106.594	285.144	216.455	195.863	149.556	288.591	262.737	212.351	309.324	264.188	84.9185	106.236	96.7185	88.0015	106.948	89.5994	75.7745	110.53	102.756	83.2	100.456	78.4163
8.51755	186.232	127.396	231.016	168.866	211.053	69.3625	133.537	138.361	173.925	109.04	109.407	151.591	244.947	200.397	53.6438	84.0609	137.363	27.8331	113.081	151.266	195.321	68.5726	65.5847	12	78.9073	18.3119	276.701	105.271	276.751	220.043	195.013	149.276	287.073	261.2	210.316	310.959	263.852	82.923	104.519	96.4169	86.2963	107.237	90.5534	74.5341	109.655	103.025	82.8874	99.56	78.2289
9.01755	189.348	126.71	232.833	167.93	210.899	67.6948	136.687	136.636	173.021	111.744	112.17	153.774	240.852	199.303	53.2225	85.5679	132.89	26.8623	111.209	154.632	195.412	66.7656	63.1715	6.58333	74.8589	19.8485	275.877	106.278	279.661	221.099	196.012	149.156	287.259	260.957	208.001	309.265	261.911	81.2285	105.23	95.2715	86.917	106.471	89.8607	76.0995	111.088	101.738	83.4459	101.623	79.3563
9.51755	185.649	124.517	236.657	167.655	209.633	65.6242	136.215	136.835	168.89	107.947	109.197	149.697	241.356	194.328	52.7118	83.9862	134.988	26.3824	111.453	157.557	195.634	68.49	64.0334	8.90909	74.3829	19.6569	274.784	104.818	273.519	223.575	194.513	151.69	287.015	257.322	207.31	307.558	264.721	83.2281	105.547	95.2607	85.92	108.187	88.0564	77.6374	111.277	103.23	82.9852	99.4533	76.5445
10.0175	185.554	126.834	237.361	168.012	207.28	68.3374	136.171	132.395	170.97	109.052	108.052	150.23	241.112	193.062	52.8123	83.8097	129.936	27.7203	111.831	155.244	193.54	68.6611	65.0669	12.5714	74.8862	19.8914	274.473	102.007	274.215	225.11	194.997	149.647	343.871	254.823	205.542	306.28	280.19	81.2459	103.287	94.0385	84.6874	106.117	88.557	72.5878	110.322	101.535	81.9956	97.2596	78.5098
10.5175	185.69	125.821	243.625	169.301	207.668	64.6516	136.415	128.377	170.826	107.579	106.578	151.432	241.444	190.997	52.5896	85.2266	129.042	27.3869	110.272	157.603	194.647	67.4762	63.4491	9.04	77.6011	18.4522	270.736	102.101	272.281	224.821	190.84	150.651	359.104	252.697	206.27	302.313	619.348	81.6548	102.824	93.4933	85.2296	104.843	89.1691	72.6077	109.533	99.8133	81.3126	95.6513	74.5571
420 nm
Nucleus
	cell 1	cell 2	cell 3	cell 4	cell 5	cell 6	cell 7	cell 8	cell 9	cell 10	cell 11	cell 12	cell 13	cell 14	cell 15	cell 16	cell 17	cell 18	cell 19	cell 20	cell 21	cell 22	cell 23	cell 24	cell 25	cell 26	cell 27	cell 28	cell 29	cell 30	cell 31	cell 32	cell 33	cell 34	cell 35	cell 36	cell 37	cell 38	cell 1	cell 2	cell 3	cell 4	cell 5	cell 6	cell 7	cell 8	cell 9	cell 10	cell 11
Time (min)	10 mM D-alanine	10 mM D-alanine	10 mM D-alanine	10 mM D-alanine	10 mM D-alanine	10 mM D-alanine	10 mM D-alanine	10 mM D-alanine	10 mM D-alanine	10 mM D-alanine	10 mM D-alanine	10 mM D-alanine	10 mM D-alanine	10 mM D-alanine	10 mM D-alanine	10 mM D-alanine	10 mM D-alanine	10 mM D-alanine	10 mM D-alanine	10 mM D-alanine	10 mM D-alanine	10 mM D-alanine	10 mM D-alanine	10 mM D-alanine	10 mM D-alanine	10 mM D-alanine	10 mM D-alanine	10 mM D-alanine	10 mM D-alanine	10 mM D-alanine	10 mM D-alanine	10 mM D-alanine	10 mM D-alanine	10 mM D-alanine	10 mM D-alanine	10 mM D-alanine	10 mM D-alanine	10 mM D-alanine	8 mM D-alanine	8 mM D-alanine	8 mM D-alanine	8 mM D-alanine	8 mM D-alanine	8 mM D-alanine	8 mM D-alanine	8 mM D-alanine	8 mM D-alanine	8 mM D-alanine	8 mM D-alanine
0.0175537	137.073	194.271	213.539	217.848	130.273	314.893	398.381	211.182	197.123	276.413	282.343	16.476	134.812	102.213	103.556	111.084	128.467	142.443	164.844	185.746	122.012	117.256	162.599	144.7	218.13	150.615	224.643	211.67	242.255	222.06	344.646	431.183	474.758	290.773	224.626	184.806	277.658	159.822	155.481	109.111	218.319	170.458	138.745	260.24	280.31	196.373	179.935	130.794	143.335
0.517554	135.195	190.205	208.082	216.515	128.817	316.865	399.602	210.095	196.385	273.325	277.902	16.8519	132.917	101.245	103.773	107.686	126.989	140.294	162.877	181.378	119.642	114.725	159.061	142.155	214.361	147.201	218.505	205.06	241.775	221.905	339.748	423.393	471.075	280.752	221.183	183.692	273.362	155.54	151.558	109.115	213.266	168.809	140.808	259.475	270.179	190.761	175.394	128.27	141.582
1.01755	135.988	189.285	209.731	216.136	130.584	315.556	400.38	209.137	194.704	271.883	277.056	16.2348	133.013	102.066	103.379	104.941	126.573	139.779	162.265	180.884	118.26	111.992	157.406	142.977	211.429	146.859	214.163	200.905	240.293	222.048	338.333	423.849	476.287	286.718	225.266	183.571	275.351	155.249	139.923	100.136	208.774	164.653	154.032	256.224	250.642	176.483	160.511	125.852	137.314
1.51755	135.593	189.722	208.17	214.4	130.686	317.064	400.746	206.451	192.376	271.202	276.432	16.1436	131.079	102.016	104.415	100.471	125.956	139.319	160.192	178.49	115.106	111.804	159.276	141.426	207.706	143.722	217.262	204.07	238.386	218.131	333.911	425.501	472.167	284.793	221.481	179.755	275.913	154.055	151.192	30.471	214.45	167.286	265.622	256.522	266.327	191.854	176.518	127.647	139.44
2.01755	134.38	189.389	207.018	213.25	128.629	318.099	400.652	203.792	190.097	268.013	274.873	16.2981	129.627	101.475	103.676	98.3721	125.26	138.696	158.501	176.344	113.963	109.262	158.783	141.184	206.115	143.995	220.305	205.784	238.514	219.441	333.026	422.043	466.771	283.158	221.313	181.025	272.595	154.814	150.469	31.8931	214.793	166.77	268.057	256.563	265.837	190.923	175.239	125.93	140.42
2.51755	133.273	190.02	205.843	212.825	129.185	315.592	399.199	201.419	187.925	268.461	274.487	15.9175	129.018	98.6599	103.965	95.4701	124.003	138.269	159.787	176.717	114.901	110.04	154.526	140.6	206.003	143.609	218.433	205.228	238.25	218.463	333.128	420.364	472.606	281.099	220.349	179.107	267.787	152.558	149.704	30.4021	216.131	165.768	268.193	254.263	264.638	189.016	172.93	124.762	137.403
3.01755	133.975	189.432	204.113	213.214	127.103	314.187	398.068	199.956	185.611	263.601	271.561	16.2066	129.767	100.241	103.293	96.0952	123.263	136.467	157.621	178.695	116.947	111.934	156.411	139.586	208.939	144.617	217.971	205.656	237.2	218.586	334.427	418.945	466.949	277.507	220.063	177.222	271.801	151.645	151.252	32.9336	213.438	164.855	265.798	253.377	266.407	190.545	175.018	123.551	136.846
3.51755	139.657	200.282	215.32	222.793	156.546	346.998	435.146	238.591	220.997	295.393	411.201	17.575	134.093	101.909	102.355	98.6578	128.131	144.455	162.716	176.667	116.785	112.668	154.698	138.46	216.261	158.083	216.964	209.663	247.635	225.749	343.648	422.967	485.532	280.81	221.784	175.705	273.005	160.506	150.99	35.017	212.199	164.058	261.008	250.933	262.982	190.053	174.682	123.467	137.007
4.01755	122.676	183.749	191.477	195.048	120.546	271.106	345.616	181.468	167.144	215.269	322.669	17.0819	118.755	97.9815	100.675	95.2716	122.154	138.622	148.833	161.043	104.654	102.257	147.166	132.668	203.433	140.672	194.426	185.641	234.803	212.257	324	402.175	445.143	245.73	210.81	176.675	259.787	151.774	154.967	33.2417	215.032	162.309	258.997	257.151	266.345	193.976	179.776	123.225	138.886
4.51755	113.6	177.494	177.36	180.94	114.681	238.946	300.614	176.34	159.599	196.417	297.372	16.0982	110.931	90.2245	95.0888	92.866	120.252	136.454	132.665	143.911	94.2078	91.8253	132.149	121.36	188.493	130.262	184.572	177.141	221.153	197.939	284.757	355.459	382.112	182.252	188.421	175.367	236.41	139.643	150.617	34.5121	214.523	159.82	244.599	242.721	258.828	194.536	176.895	121.221	136.787
5.01755	108.686	173.407	171.532	177.582	115.146	231.567	293.017	187.337	175.636	200.281	299.432	17.0449	107.503	88.7357	92.3704	91.4733	118.492	134.825	127.309	137.135	92.5649	89.7899	121.367	110.483	180.794	125.838	184.839	177.469	213.279	193.676	256.659	331.6	353.903	171.844	177.536	173.667	227.285	131.228	143.288	33.6698	204.508	150.705	223.334	224.803	253.799	81.8688	360.327	116.858	129.978
5.51755	107.635	172.859	172.161	176.38	113.069	230.288	291.141	181.158	168.686	202.738	301.446	17.2584	105.276	89.2378	91.8071	92.1899	119.035	133.969	126.67	137.45	93.2532	90.5888	119.994	107.138	181.755	126.156	186.143	177.815	213.047	191.479	246.258	317.622	342.974	175.963	173.747	172.627	223.998	126.304	136.005	32.5698	197.113	146.179	210.896	213.137	248.59	79.8122	376.815	112.175	125.491
6.01755	105.74	171.088	170.15	176.392	114.566	228.746	289.699	174.919	160.037	200.722	298.365	17.0593	104.929	90.4117	91.5566	91.4824	117.842	132.662	123.849	136.093	91.8912	90.5021	129.273	115.102	180.573	125.661	185.757	178.017	211.196	191.939	242.278	309.546	329.763	173.39	172.194	168.71	222.383	121.648	132.719	31.5207	192.577	144.522	208.874	209.302	245.911	79.1341	323.282	112.802	122.696
6.51755	105.852	170.86	170.061	175.41	111.814	229.18	288.956	168.359	153.619	200.436	297.515	16.2902	103.21	91.1301	92.2822	91.4884	118.967	133.132	123.184	136.2	90.9822	88.0512	134.219	120.446	182.82	127.565	185.853	178.432	213.108	195.215	239.294	302.454	325.677	178.038	170.506	167.939	220.25	119.374	132.981	32.1616	193.251	144.886	203.309	207.511	244.057	79.0412	305.091	111.167	125.038
7.01755	106.2	168.03	167.441	173.028	112.103	228.699	288.416	168.779	154.098	199.197	295.751	16.746	103.093	89.6694	91.6421	90.2562	118.162	132.49	123.084	135.476	90.3708	86.5219	134.114	118.928	180.134	124.966	184.482	177.385	212.424	196.048	234.84	299.707	326.512	173.018	168.365	166.004	214.96	117.352	132.716	32.0246	195.34	145.501	202.153	207.812	242.855	80.1116	295.464	112.156	132.025
7.51755	105.764	166.957	167.176	172.234	111.365	226.515	287.365	171.897	156.213	196.718	293.416	17.3166	102.692	89.4343	89.9385	90.4235	116.515	132.919	122.866	133.308	90.3315	88.8867	134.758	118.504	178.246	125.071	184.207	177.411	212.364	195.098	234.449	298.426	323.221	179.667	169.196	167.189	216.953	115.586	133.115	31.8715	193.736	145.615	204.968	207.524	239.702	79.4996	289.428	112.804	124.745
8.01755	105.691	165.625	165.734	171.567	111.57	225.912	286.207	173.561	157.873	194.812	293.898	16.8326	102.758	86.6795	90.7216	90.5566	115.869	130.128	123.584	134.224	90.7212	86.8492	130.167	116.032	180.846	126.942	184.793	177.047	214	195.471	233.355	294.207	319.24	181.492	168.921	167.52	217.822	115.523	130.914	31.2082	190.403	142.02	202.466	207.107	237.711	78.382	284.334	112.421	124.104
8.51755	105.733	163.354	163.891	171.183	109.028	222.753	282.748	172.161	158.033	195.269	292.043	17.4102	101.619	86.8683	88.6574	89.7101	115.859	131.091	123.318	133.189	89.5251	87.1174	128.941	113.067	181.391	127.2	184.754	178.29	213.276	194.496	232.284	293.529	318.983	177.945	169.32	167.01	217.008	116.538	130.43	30.8511	188.744	141.263	201.299	208.28	234.181	77.1982	280.102	111.548	124.021
9.01755	104.891	162.99	164.818	168.799	109.18	222.487	281.026	174.115	159.974	194.901	293.204	16.5039	102.267	87.3117	89.9877	88.9771	115.474	130.562	123.712	135.023	88.7024	88.1434	128.133	111.84	183.364	128.21	184.396	178.007	211.296	193.519	229.555	294.401	321.793	175.874	167.884	166.519	214.935	114.976	130.813	31.3764	189.659	142.941	198.773	205.469	234.867	78.8305	278.508	112.091	124.435
9.51755	103.293	160.465	163.79	169.246	109.19	222.109	278.363	172.852	157.471	193.332	290.719	16.2164	102.054	86.7394	87.6237	88.9744	113.994	130.813	122.205	133.211	89.1111	86.2014	128.236	110.225	179.101	125.153	181.274	175.751	209.41	191.167	229.896	294.842	320.473	177.385	165.654	163.767	212.654	111.554	130.407	31.1405	188.606	141.967	197.349	205.366	232.414	77.6781	275.603	110.982	124.024
10.0175	103.266	161.078	162.341	168.401	109.493	222.959	280.844	173.268	156.638	194.678	292.168	16.5478	100.783	86.213	88.5667	90.3766	113.692	129.337	122.828	133.904	88.4757	86.6257	130.447	112.767	179.847	125.484	180.839	174.075	209.607	191.157	228.07	290.498	319.737	172.88	167.767	163.182	214.388	114.854	130.576	30.3516	191.527	142.065	215.688	205.64	229.253	79.1867	271.962	110.223	123.549
10.5175	102.462	160.372	161.899	169.46	109.019	222.503	280.899	173.406	158.616	193.296	292.163	16.4772	100.347	86.1858	88.6132	88.2379	114.149	129.518	120.975	133.729	88.6207	85.9211	128.446	112.844	180.36	126.605	180.781	173.944	208.955	189.983	230.511	287.386	317.298	168.222	163.769	159.446	211.892	113.552	129.824	29.9233	100.307	137.658	223.888	204.842	227.543	77.9044	271.013	109.265	121.858
Normalized data
Cytoplasm
	cell 1	cell 2	cell 3	cell 4	cell 5	cell 6	cell 7	cell 8	cell 9	cell 10	cell 11	cell 12	cell 13	cell 14	cell 15	cell 16	cell 17	cell 18	cell 19	cell 20	cell 21	cell 22	cell 23	cell 24	cell 25	cell 1	cell 2	cell 3	cell 4	cell 5	cell 6	cell 7	cell 8	cell 9	cell 10	cell 11	cell 12	cell 13	cell 14	cell 15	cell 16	cell 17	cell 18	cell 19	cell 20	cell 21	cell 22	cell 23	cell 24
Time (min)	10 mM D-alanine	10 mM D-alanine	10 mM D-alanine	10 mM D-alanine	10 mM D-alanine	10 mM D-alanine	10 mM D-alanine	10 mM D-alanine	10 mM D-alanine	10 mM D-alanine	10 mM D-alanine	10 mM D-alanine	10 mM D-alanine	10 mM D-alanine	10 mM D-alanine	10 mM D-alanine	10 mM D-alanine	10 mM D-alanine	10 mM D-alanine	10 mM D-alanine	10 mM D-alanine	10 mM D-alanine	10 mM D-alanine	10 mM D-alanine	10 mM D-alanine	8 mM D-alanine	8 mM D-alanine	8 mM D-alanine	8 mM D-alanine	8 mM D-alanine	8 mM D-alanine	8 mM D-alanine	8 mM D-alanine	8 mM D-alanine	8 mM D-alanine	8 mM D-alanine	8 mM D-alanine	8 mM D-alanine	8 mM D-alanine	8 mM D-alanine	8 mM D-alanine	8 mM D-alanine	8 mM D-alanine	8 mM D-alanine	8 mM D-alanine	8 mM D-alanine	8 mM D-alanine	8 mM D-alanine	8 mM D-alanine
0.0175537	1	1	1	1	1	1	1	1	1	1	1	1	1	1	1	1	1	1	1	1	1	1	1	1	1	1	1	1	1	1	1	1	1	1	1	1	1	1	1	1	1	1	1	1	1	1	1	1	1
0.517554	0.988406	0.988106	0.985699	0.955432	0.995825	0.962251	0.978177	0.981354	0.987636	0.986259	1.00619	1.01039	0.97921	1.03268	1.00811	1.00381	0.978845	0.9782	0.947679	1.00268	1.00089	1.005	0.936168	1.00425	0.970533	0.983506	1.00987	1.02356	1.0238	1.0053	1.02451	0.970402	1.03371	1.01025	1.01692	1.01117	0.999919	0.988937	0.996745	1.03453	0.999396	1.00137	0.988935	0.984373	1.00066	0.997851	1.00698	1.00047	1.01659
1.01755	0.946708	0.966876	0.949843	0.979029	0.977057	0.971086	0.973854	0.975226	0.964437	0.981071	0.976499	0.979773	0.97214	1.07372	1.00507	0.999583	0.99085	0.990695	0.948205	0.979292	0.97234	1.02324	0.849516	0.944539	0.955771	1.02349	1.04337	1.07142	1.02856	0.990374	1.04408	0.957349	1.12092	1.03875	0.998915	1.02418	1.02551	1.02088	0.998704	1.03621	0.991315	0.97558	0.966582	0.967305	1.01933	1.01414	1.00791	1.01239	0.975194
1.51755	0.939045	0.947117	0.91919	0.928496	0.97057	0.939465	0.968881	0.961373	0.919143	0.962566	0.966362	1.00269	0.990747	1.06072	0.964549	0.976213	0.989215	0.979404	0.926339	0.953305	0.977754	0.99407	0.864197	0.981228	0.968354	1.10569	1.03157	1.0801	1.03203	1.03423	1.06756	0.990405	2.01451	1.0409	1.03394	1.03144	1.01194	1.00507	0.991828	1.04455	0.994382	0.980596	0.971123	0.992608	1.01904	1.02309	1.00439	1.01783	1.0113
2.01755	0.90576	0.933724	0.85764	0.915419	0.953303	0.897761	0.937372	0.977392	0.905413	0.968124	0.969244	1.01244	0.9831	1.03104	0.967855	0.976307	0.963114	0.943342	0.938416	0.936279	0.9637	0.989202	0.848722	0.963944	0.958625	1.00585	1.05292	1.06846	1.02927	1.03405	1.06237	0.988955	2.14884	1.0565	1.05262	1.03978	1.05878	0.95998	0.960937	1.01463	0.97911	0.937127	1.0037	0.930444	0.992071	1.02193	0.917196	1.00656	0.996881
2.51755	0.907943	0.927486	0.825006	0.910574	0.944569	0.930023	0.908654	0.945213	0.917791	0.934011	0.950403	1.00416	0.968464	1.013	0.976864	0.949942	0.937024	0.871218	0.931335	0.910099	0.970925	0.978579	0.848447	0.975018	0.94619	1.09003	1.04974	1.04737	1.02617	1.03986	1.07864	0.956564	2.18224	1.07707	1.04843	1.06054	1.08024	1.04756	1.02395	1.04638	0.995245	0.981331	0.968676	1.01273	1.06043	1.04837	1.0248	1.04761	1.0112
3.01755	0.944779	0.889753	0.800228	0.912993	0.944108	0.915016	0.909954	0.959991	0.900129	0.928964	0.933045	0.960118	0.968473	1.00839	0.960697	0.967193	0.934555	0.837122	0.913785	0.916445	0.961352	0.963049	0.833248	0.918983	0.928237	1.28777	1.08134	1.07449	1.0444	1.04444	1.0899	0.983039	2.24577	1.07951	1.07159	1.07836	1.15845	1.01875	1.02611	1.04689	1.0206	0.984653	0.97316	1.02025	1.03405	1.02509	1.02083	1.03917	0.967423
3.51755	0.994352	0.960761	0.843175	0.909381	0.935619	1.00839	0.958386	1.00138	0.893496	0.968839	0.968754	1.01298	1.02138	1.00035	1.01001	0.945385	0.944848	0.734055	0.924106	0.895276	0.935505	0.953662	0.799828	0.921695	0.957575	1.21537	1.10328	1.08892	1.05459	1.07397	1.11349	1.00763	2.25396	1.09885	1.09848	1.10934	1.23011	1.03516	1.03399	1.04674	1.07154	0.979486	0.96096	1.03475	1.05272	1.04931	1.00699	1.00355	0.863591
4.01755	0.991584	0.963587	0.857974	0.997163	0.921581	0.922643	1.00581	1.01117	0.91742	1.01732	0.99408	1.01471	1.03995	1.04824	1.01823	0.974527	0.929444	1.46364	0.918607	0.878316	0.938298	0.945794	0.841906	0.960473	0.921843	1.09167	1.09227	1.06053	1.03154	1.06801	1.15473	0.999668	2.25588	1.08388	1.07563	1.0975	1.26352	1.02063	1.03897	1.0591	1.05573	1.00376	0.953225	1.0203	1.05845	1.02908	1.02264	1.0657	0.962414
4.51755	0.961928	0.996379	0.920422	1.02461	0.936015	0.920216	1.00372	1.01834	0.919725	0.981404	0.974552	1.02467	1.06047	1.05504	1.01775	0.97345	0.916927	1.39277	0.929236	0.903611	0.924655	0.954853	0.874843	1.27981	0.946233	1.09023	1.09722	1.04729	1.03738	1.08251	1.17114	0.953798	2.25968	1.05783	1.07005	1.06506	1.31026	1.04508	1.05899	1.06643	1.03475	0.999418	0.961631	1.06723	1.0461	1.06149	1.01697	1.02012	0.992792
5.01755	0.794294	0.968843	0.918389	1.02948	0.937549	0.912883	0.979278	0.985585	0.907761	0.97419	0.965081	1.07117	1.05783	1.03686	1.02059	0.968285	0.891902	1.54691	0.893812	0.880731	0.906747	0.987454	0.891979	1.60617	0.969473	1.06415	1.10248	1.04779	1.05278	0.501678	1.18293	0.985989	2.26624	1.05148	1.06961	1.07518	1.23343	1.01744	1.03725	1.07732	1.03934	0.989354	0.958687	1.05099	1.05019	1.07209	1.03645	1.04661	1.0132
5.51755	0.825374	0.95317	0.892129	0.998121	0.941469	0.933541	0.974446	0.981529	0.868497	0.975972	0.953795	1.04709	1.0511	1.02911	1.00782	0.977954	0.896014	1.43302	0.876365	0.888928	0.898083	0.952388	0.875132	1.41237	0.877945	1.11769	1.16286	1.10424	1.10498	0.586733	1.15265	1.01066	2.116	1.09196	1.14241	1.08601	1.21842	1.00686	1.02173	1.09152	1.05233	0.982345	0.953501	1.06873	1.0421	1.10498	1.02082	1.05429	0.99097
6.01755	0.894713	0.966308	0.90584	0.971253	0.924204	0.918278	0.967546	0.957044	0.868537	0.948786	0.925398	1.01072	1.04896	0.9997	0.988956	0.960282	0.894681	1.42613	0.891015	0.909441	0.909193	0.922566	0.882669	1.79843	0.928257	0.969823	1.17333	1.12102	1.13259	1.07207	1.12591	0.972507	1.985	1.10132	1.15497	1.08769	1.2058	1.01016	1.01297	1.08274	1.09882	0.994296	0.959333	1.02974	1.04026	1.06763	1.01021	1.10343	1.00631
6.51755	0.926871	0.934711	0.950636	0.973727	0.931587	0.936832	0.977675	0.952589	0.854545	0.980056	0.929798	1.029	1.01591	0.991928	0.960947	0.929356	0.90142	1.54049	0.905781	0.882926	0.900472	0.953093	0.852724	1.73054	0.923669	1.07798	1.1634	1.11613	1.15304	1.09271	1.12827	0.965391	1.94085	1.09157	1.13822	1.08508	1.19983	1.02581	1.04419	1.04647	1.12918	1.0173	0.978103	1.05341	1.05109	1.04308	1.01939	1.08611	1.04454
7.01755	0.926471	0.945244	0.969555	0.936667	0.910058	0.926125	0.975631	0.932197	0.83592	0.935917	0.932187	1.01809	1.01007	0.970668	0.968774	0.940234	0.885129	1.43822	0.864704	0.910003	0.886328	0.906933	0.866285	1.96807	0.931364	1.03839	1.16151	1.09795	1.14534	1.11298	1.09691	0.981591	1.87673	1.06465	1.12981	1.08962	1.19813	1.04181	1.04962	1.04874	1.14461	1.03383	0.996405	1.05112	1.05295	1.03137	1.0187	1.05647	1.0216
7.51755	0.941751	0.954929	0.961457	0.947953	0.914203	0.922206	0.953467	0.921058	0.817032	0.913838	0.908388	1.03296	0.997243	0.966837	0.956222	0.951247	0.892002	1.53924	0.86377	0.876349	0.894032	0.928102	0.868112	1.29418	0.934634	1.15156	1.15678	1.12552	1.18099	1.12865	1.10695	0.976254	1.86922	1.07169	1.12274	1.10344	1.23001	1.04731	1.04184	1.05133	1.16392	1.06807	0.97393	1.03115	1.07106	1.0295	1.0149	1.07378	1.03696
8.01755	0.931833	0.92105	0.950826	0.948876	0.920762	0.933989	0.963753	0.931784	0.811582	0.919261	0.91194	1.03669	0.986065	0.953766	0.918806	0.944655	0.887455	1.49905	0.863358	0.880792	0.880949	0.909219	0.86459	1.45044	0.912368	1.16993	1.15759	1.18463	1.18679	1.18429	1.11624	1.01252	1.87895	1.08245	1.14239	1.11383	1.23854	1.02266	1.06643	1.03912	1.18593	1.05812	1.00817	1.05695	1.08675	1.03993	1.02676	1.08136	1.03326
8.51755	0.907937	0.927757	0.935953	0.946862	0.895167	0.973823	0.942536	0.927465	0.817447	0.916813	0.905682	1.03293	0.997374	0.957204	0.960691	0.93667	0.880894	1.50768	0.864661	0.851912	0.866911	0.906178	0.86771	2.26877	0.877347	1.28007	1.16395	1.19305	1.19987	1.16763	1.12292	0.985594	1.89518	1.07248	1.13128	1.1339	1.21955	1.06222	1.0837	1.04024	1.21352	1.04983	1.00645	1.07697	1.10182	1.02609	1.03967	1.09583	1.03271
9.01755	0.894638	0.936785	0.938952	0.96035	0.899329	0.921682	0.953594	0.922887	0.812391	0.95142	0.915666	0.999013	0.998149	0.937778	0.945209	0.950343	0.858939	1.48114	0.860063	0.836052	0.863412	0.899141	0.844448	1.24177	0.862534	1.1649	1.14689	1.19545	1.21788	1.15502	1.1159	1.00966	1.93605	1.08068	1.12125	1.13863	1.24142	1.08254	1.06883	1.04135	1.21466	1.06628	1.01939	1.0468	1.09115	1.03908	1.03416	1.06199	1.03607
9.51755	0.875254	0.899088	0.92597	0.951584	0.89503	0.931128	0.952265	0.907672	0.780747	0.906897	0.896436	0.987515	0.999601	0.927964	0.912075	0.917307	0.859522	1.42119	0.858024	0.838772	0.865735	0.927526	0.82143	1.67592	0.90069	1.06674	1.15714	1.18435	1.23491	1.15147	1.11142	0.987168	1.95852	1.08014	1.12831	1.13263	1.22373	1.03847	1.05624	1.02558	1.20241	1.03888	1.01912	1.04149	1.13102	1.01239	1.0458	1.07651	1.06146
10.0175	0.883838	0.914292	0.890951	0.926563	0.87743	0.966575	0.954118	0.906918	0.805383	0.90397	0.892543	1.00253	0.995983	0.946574	0.941277	0.928339	0.859758	1.51593	0.862756	0.8383	0.85661	0.909781	0.820559	2.46737	0.877652	1.20551	1.15589	1.23072	1.20937	1.14017	1.10325	0.977892	2.46022	1.07147	1.14684	1.15679	1.25853	1.09236	1.0912	1.03238	1.2282	1.06376	1.04027	1.10568	1.13835	1.02368	1.0406	1.09317	1.03307
10.5175	0.894226	0.93106	0.904179	0.920328	0.889999	0.918054	0.955825	0.909363	0.804227	0.87778	0.880388	0.973008	0.98682	0.957843	0.953631	0.946254	0.849474	1.50104	0.853715	0.806931	0.862905	0.895664	0.816138	1.72379	0.912237	1.23664	1.175	1.19755	1.20399	1.14125	1.12851	0.9873	2.49963	1.09109	1.13922	1.14336	2.24083	1.10089	1.09479	1.04313	1.21926	1.09492	1.02747	1.06374	1.14033	1.03349	1.05465	1.0982	1.07622
Nucleus
	cell 1	cell 2	cell 3	cell 4	cell 5	cell 6	cell 7	cell 8	cell 9	cell 10	cell 11	cell 12	cell 13	cell 14	cell 15	cell 16	cell 17	cell 18	cell 19	cell 20	cell 21	cell 22	cell 23	cell 24	cell 25	cell 26	cell 27	cell 28	cell 29	cell 30	cell 31	cell 32	cell 33	cell 34	cell 35	cell 36	cell 37	cell 38	cell 1	cell 2	cell 3	cell 4	cell 5	cell 6	cell 7	cell 8	cell 9	cell 10	cell 11
Time (min)	10 mM D-alanine	10 mM D-alanine	10 mM D-alanine	10 mM D-alanine	10 mM D-alanine	10 mM D-alanine	10 mM D-alanine	10 mM D-alanine	10 mM D-alanine	10 mM D-alanine	10 mM D-alanine	10 mM D-alanine	10 mM D-alanine	10 mM D-alanine	10 mM D-alanine	10 mM D-alanine	10 mM D-alanine	10 mM D-alanine	10 mM D-alanine	10 mM D-alanine	10 mM D-alanine	10 mM D-alanine	10 mM D-alanine	10 mM D-alanine	10 mM D-alanine	10 mM D-alanine	10 mM D-alanine	10 mM D-alanine	10 mM D-alanine	10 mM D-alanine	10 mM D-alanine	10 mM D-alanine	10 mM D-alanine	10 mM D-alanine	10 mM D-alanine	10 mM D-alanine	10 mM D-alanine	10 mM D-alanine	8 mM D-alanine	8 mM D-alanine	8 mM D-alanine	8 mM D-alanine	8 mM D-alanine	8 mM D-alanine	8 mM D-alanine	8 mM D-alanine	8 mM D-alanine	8 mM D-alanine	8 mM D-alanine
0.0175537	1	1	1	1	1	1	1	1	1	1	1	1	1	1	1	1	1	1	1	1	1	1	1	1	1	1	1	1	1	1	1	1	1	1	1	1	1	1	1	1	1	1	1	1	1	1	1	1	1
0.517554	1.01932	1.03287	1.01063	1.00077	1.02306	0.961181	0.977346	1.02146	1.01779	1.00398	1.0031	0.964156	1.00697	1.01383	0.996747	1.02995	1.00278	1.01459	1.01676	1.01424	1.0018	1.00894	1.01133	1.01043	0.980121	0.997079	0.970951	0.964707	1.00986	1.00621	0.98389	1.00088	0.982803	1.0055	1.00503	0.977493	0.9962	1.0038	1.03012	1.01217	1.00503	0.993157	1.03985	0.971065	1.02336	1.01369	1.00638	1.00791	1.00734
1.01755	0.985275	1.0387	1.00559	0.987422	1.02783	0.953107	0.970042	1.01648	1.02567	0.985251	0.983125	1.0185	0.997607	1.01506	1.01278	1.03789	1.00172	1.01393	1.00374	0.996712	0.985851	1.006	1.00457	0.987931	1.00264	0.997481	0.94479	0.919148	1.01319	1.00065	0.982832	0.995073	0.952042	0.958704	0.971686	0.993385	1.00473	1.0097	1.18051	1.00851	1.01638	1.01487	1.13588	0.9604	1.09097	1.11056	1.11787	1.02462	1.03676
1.51755	0.996815	1.05859	1.00414	0.994801	1.02199	0.928146	0.949149	1.04307	1.0449	0.984546	0.983969	1.0002	1.00364	1.01855	1.00679	1.08485	1.01309	1.0294	1.00596	0.998352	1.00291	0.97278	0.987789	0.999441	0.982405	0.967715	0.952039	0.938926	1.00012	1.02197	0.979279	0.986417	0.953952	0.944436	0.978221	0.98763	1.03048	0.977593	0.968285	0.987698	1.00739	1.00713	1.73383	0.951605	1.00523	0.983064	0.978153	1.00587	1.02556
2.01755	0.992569	1.10051	1.00436	0.998583	1.02645	0.917822	0.950775	1.0518	1.04501	0.990209	0.99005	1.00907	1.00707	1.03092	1.02416	1.0708	1.02653	1.02341	0.991061	0.984804	0.983767	0.982861	0.996788	0.994082	0.959061	0.946625	0.956515	0.944906	0.990491	0.997319	0.972058	0.973152	0.936115	0.944984	0.983844	1.00385	1.02681	0.971445	0.946591	0.964959	1.02546	1.01702	1.77116	0.939005	1.00857	1.00339	0.979968	1.02845	1.01697
2.51755	0.99688	1.12366	1.00412	0.989266	1.04812	0.913528	0.937841	1.04161	1.04352	0.987486	0.991773	1.02338	1.01708	1.05186	1.01095	1.03345	1.03426	1.03481	0.979151	0.980379	0.974724	0.989374	0.999217	0.984636	0.94857	0.942913	0.964872	0.95957	0.983729	1.01045	0.951011	0.955859	0.912474	0.944743	0.98765	1.01469	1.01491	0.968126	0.957542	0.971777	1.03503	1.04617	1.83388	0.944012	1.00724	0.998087	0.983855	1.04458	1.02804
3.01755	0.992684	1.14156	1.02224	0.986848	1.10527	0.915663	0.943595	1.02199	1.02119	1.00438	0.996115	0.961588	1.00059	1.02997	1.01769	1.05425	1.05059	1.05422	0.993623	0.973627	0.966158	0.983196	1.00514	0.983901	0.960171	0.954442	0.979571	0.965975	0.987958	0.98275	0.944246	0.934452	0.89261	0.933111	0.966081	1.03527	1.02643	0.964852	0.909242	0.994993	1.10692	1.09508	1.86825	0.921226	1.00195	1.00377	0.971771	1.0408	1.01493
3.51755	0.985986	1.13738	1.03376	1.02301	1.03323	0.922673	0.967454	1.01757	1.00734	1.01736	0.908736	0.911833	1.00349	1.02259	1.01195	1.05431	0.998759	1.00488	1.00352	0.978082	0.97815	0.975498	1.00431	1.00111	0.973222	0.949964	0.983553	0.985492	0.976357	0.959695	0.978132	0.953195	0.891025	0.947821	0.987762	1.04207	1.0572	0.987399	0.912248	1.1154	1.16549	1.13588	1.89796	0.940762	1.01548	1.00956	0.977204	1.04025	1.05183
4.01755	1.68548	1.10592	1.72027	1.80487	1.11487	2.64773	2.60569	1.70322	1.68565	2.64618	2.05414	0.987025	1.55952	1.06695	1.05613	1.05527	0.998104	1.00388	1.45366	1.4712	1.56233	1.44595	1.23331	1.26551	1.24632	1.4531	1.70393	1.71332	1.21944	1.15252	1.43783	1.47366	1.60816	1.61037	1.40928	1.09511	1.36384	1.19904	0.940947	1.07702	1.21916	1.17808	1.95006	0.949125	1.00249	1.01306	0.977087	1.07208	1.06756
4.51755	2.16375	1.0902	2.1414	2.25154	1.29142	3.77969	3.77366	2.10457	2.21907	3.30364	2.58073	1.01864	2.0683	1.19785	1.16031	1.09119	1.01767	1.03759	2.1441	2.2136	2.28671	2.08359	1.62202	1.48882	1.66927	2.00153	2.09632	2.15178	1.62722	1.50314	2.39072	2.38059	2.70504	3.3218	2.29699	1.11058	1.87794	1.70387	1.18561	0.968789	1.42446	1.39044	2.06567	1.24083	1.0503	1.12263	1.19862	1.1044	1.16149
5.01755	2.32368	1.09027	2.2479	2.29782	1.3995	3.98037	3.99316	2.16123	2.25527	3.23943	2.52758	0.949661	2.21788	1.27671	1.24275	1.1722	1.0614	1.0832	2.41834	2.539	2.4657	2.29959	1.87186	1.7611	1.81825	2.12735	2.16509	2.26951	1.83865	1.67131	3.06334	2.8898	3.27128	4.04812	2.79777	1.13967	2.0865	2.16062	1.64555	0.930755	1.5584	1.58149	2.17334	1.78738	1.17805	0.410008	2.50626	1.19547	1.35693
5.51755	2.37883	1.08481	2.23955	2.33628	1.4723	4.01853	4.01495	2.22065	2.35382	3.15219	2.46995	0.949235	2.2884	1.34739	1.31157	1.21966	1.08714	1.12553	2.46204	2.59559	2.51345	2.35093	1.919	1.91251	1.86651	2.11529	2.18301	2.32049	1.87772	1.75261	3.41297	3.21317	3.60631	4.03003	2.96551	1.159	2.19501	2.46629	1.93083	0.944384	1.61084	1.63691	2.088	2.10793	1.3123	0.42988	2.57994	1.24691	1.44158
6.01755	2.413	1.09519	2.29975	2.34976	1.50279	4.08006	4.06069	2.22374	2.37544	3.16058	2.48642	1.01119	2.29968	1.37633	1.36833	1.26973	1.1234	1.15866	2.52579	2.62903	2.56133	2.35975	1.86913	1.8892	1.92537	2.18136	2.20184	2.32719	1.9075	1.73005	3.49676	3.40871	3.85491	4.24264	3.05773	1.14692	2.23381	2.52974	2.01308	0.91809	1.63178	1.64652	1.96862	2.14395	1.38958	0.422988	2.16525	1.2274	1.48637
6.51755	2.42453	1.08805	2.30931	2.38081	1.57852	4.09294	4.02514	2.26777	2.43829	3.18961	2.51393	1.01031	2.35595	1.39754	1.379	1.29623	1.14576	1.16627	2.55659	2.61707	2.57457	2.42866	1.85828	1.88393	1.90214	2.13868	2.18231	2.31101	1.91651	1.72588	3.57864	3.51979	4.00556	4.14401	3.12244	1.18366	2.25802	2.63307	1.97802	0.903579	1.62161	1.62542	1.94145	2.10355	1.43158	0.423318	2.0494	1.25815	1.46134
7.01755	2.39212	1.09704	2.36212	2.42407	1.56239	4.07385	4.05096	2.25986	2.4268	3.20398	2.52168	0.973707	2.35232	1.42291	1.38517	1.31346	1.20082	1.23955	2.54787	2.62178	2.58595	2.46925	1.85008	1.91083	1.88058	2.14112	2.21211	2.31408	1.92822	1.75164	3.67217	3.62656	4.00943	4.19819	3.1712	1.17754	2.30825	2.68351	1.94337	0.898107	1.62034	1.63695	1.8925	2.08317	1.45581	0.415222	2.02025	1.25615	1.39825
7.51755	2.43331	1.09063	2.37659	2.42998	1.58697	4.1471	4.0824	2.23606	2.41429	3.24887	2.55611	0.976836	2.35711	1.41989	1.41602	1.34842	1.23777	1.26108	2.529	2.63769	2.58043	2.41545	1.83404	1.89626	1.89512	2.10873	2.21061	2.3431	1.93132	1.75703	3.69468	3.66932	4.06506	4.12393	3.17746	1.16287	2.299	2.74277	1.9098	0.8978	1.62868	1.64296	1.84864	2.05372	1.4877	0.419167	1.99888	1.2699	1.47328
8.01755	2.43007	1.1041	2.37398	2.44166	1.59593	4.1734	4.09845	2.22684	2.39022	3.28658	2.54709	0.935795	2.36213	1.45179	1.38696	1.3419	1.23307	1.27028	2.5154	2.63591	2.57558	2.48633	1.84455	1.93867	1.87129	2.09563	2.20981	2.358	1.90659	1.73568	3.76253	3.6857	4.09567	4.03714	3.18818	1.17493	2.32232	2.82919	1.8821	0.923804	1.64884	1.67299	1.86787	2.01757	1.50736	0.44532	1.98628	1.2806	1.47903
8.51755	2.42969	1.11891	2.42724	2.45446	1.62994	4.23928	4.17613	2.2599	2.40853	3.26554	2.56307	0.922136	2.36913	1.45354	1.43108	1.35512	1.22757	1.25536	2.5162	2.6614	2.59457	2.46458	1.84945	1.94725	1.87398	2.07382	2.22206	2.34873	1.90589	1.76177	3.71553	3.75462	4.09475	4.06358	3.17581	1.19333	2.30866	2.81049	1.89741	0.903604	1.64536	1.65792	1.89179	2.00102	1.5285	0.43191	1.97507	1.3197	1.51044
9.01755	2.45254	1.11973	2.3766	2.47386	1.63167	4.253	4.17215	2.24728	2.39878	3.264	2.54203	0.987263	2.34843	1.45488	1.41084	1.37424	1.24219	1.25298	2.50305	2.61992	2.62673	2.42066	1.84896	1.94604	1.86048	2.08084	2.22934	2.34343	1.92358	1.76937	3.76447	3.66799	4.00196	4.21366	3.203	1.19497	2.34967	2.76283	1.89054	0.885831	1.65475	1.66335	1.94203	2.04297	1.56871	0.430372	1.94985	1.2963	1.49451
9.51755	2.44188	1.13474	2.39257	2.47597	1.63294	4.22204	4.25005	2.25488	2.41447	3.29006	2.56585	1.00232	2.3844	1.46614	1.46737	1.37811	1.29259	1.28354	2.53599	2.6639	2.59539	2.47701	1.83486	1.98672	1.88691	2.08568	2.23917	2.3736	1.93211	1.73907	3.75682	3.65365	4.03495	4.17062	3.26222	1.21333	2.31729	2.85034	1.9178	0.894014	1.66096	1.6715	1.96089	2.00274	1.58655	0.425337	1.94563	1.32323	1.52407
10.0175	2.45254	1.11973	2.3766	2.47386	1.63167	4.253	4.17215	2.24728	2.39878	3.264	2.54203	0.987263	2.34843	1.45488	1.41084	1.37424	1.24219	1.25298	2.50305	2.61992	2.62673	2.42066	1.84896	1.94604	1.86048	2.08084	2.22934	2.34343	1.92358	1.76937	3.76447	3.66799	4.00196	4.21366	3.203	1.19497	2.34967	2.76283	1.91707	0.85307	1.67819	1.68786	2.30526	2.00523	1.58167	0.43739	1.93216	1.33666	1.53257
10.5175	2.44188	1.13474	2.39257	2.47597	1.63294	4.22204	4.25005	2.25488	2.41447	3.29006	2.56585	1.00232	2.3844	1.46614	1.46737	1.37811	1.29259	1.28354	2.53599	2.6639	2.59539	2.47701	1.83486	1.98672	1.88691	2.08568	2.23917	2.3736	1.93211	1.73907	3.75682	3.65365	4.03495	4.17062	3.26222	1.21333	2.31729	2.85034	1.94721	0.855532	1.2405	2.32428	2.32756	1.98473	1.57343	0.433473	1.92498	1.34432	1.55891
[truncated: 378 more columns]

## Sheet: Suppl Fig 1A
FAS (%)
Day	wt D-ala											HyPer DAO D-ala												wt L-ala					HyPer DAO L-ala
0	38.1541	37.3843	36.7337	28.3608	34.7616	43.8377	33.6931	38.0272	46.4505	37.4936	43.5101	41.1083	47.488	35.4482	41.8373	40.0423	39.0806	32.7364	28.4374	41.593	41.1857	44.6212	35.9396	38.8322	44.3143	42.6323	39.436	40.0044	44.4486	33.5361	35.0109	34.86	36.4491	43.8156	39.6948	36.1752
7	37.7997	37.5897	36.9449	29.2597	32.0519	43.2803	32.2808	35.3692	42.4427	33.9785	44.7325	36.8287	38.1865	33.4815	38.638	33.6841	35.0137	26.6756	27.5725	32.5035	32.527	39.9422	28.6184	38.9965	44.3619	42.1031	39.9648	39.1026	42.6501	33.7037	36.737	39.4573	35.6303	43.3879	38.3679	35.687
14	36.9977	41.648	30.7243	29.3031	33.3605	42.4733	31.454	33.4854	41.3747	33.2107	41.3743	36.683	35.0284	32.4118	31.1656	30.1946	27.7728	23.7868	25.9117	24.0612	27.3934	25.74	22.175	36.4423	38.1087	37.8766	37.5155	39.7532	30.9294	35.2202	37.4226	33.0081	36.4736	44.7796	37.6434	35.8337
21	36.6373	38.7824	31.521	28.3798	31.133	37.0188	30.3748	35.5626	40.7953	33.5016	39.8347	35.309	33.8055	29.8721	29.7911	28.9116	24.4701	19.9098	23.2295	23.6545	27.3358	20.7143	20.1865	36.1655	38.1309	37.7268	36.7503	40.4217	31.7898	35.9783	36.8174	33.0563	36.7482	43.6746	35.2206	34.963
EF(%)
Day	wt D-ala											HyPer DAO D-ala												wt L-ala					HyPer DAO L-ala
0	43.1626	42.9981	41.427	32.3456	38.4208	49.9464	38.336	41.5713	51.264	42.9729	48.6681	46.6068	51.6444	39.5052	46.8704	45.0606	43.8707	39.0776	33.6517	46.8518	46.5576	49.4717	40.8122	44.5216	49.2734	48.2639	44.2035	45.3894	49.2257	38.2783	41.3139	40.3905	40.6296	46.7275	44.5248	41.9255
7	41.7026	42.4732	40.9089	32.6633	37.685	47.7826	37.4787	39.9802	46.9101	39.2479	49.7501	42.359	43.5009	39.116	43.5757	39.1386	39.9305	29.6636	33.235	37.9094	35.9424	44.7241	34.0893	43.3499	49.5887	46.9128	44.7377	44.9241	47.4764	37.9253	42.2713	44.6933	40.0915	47.13	42.7923	40.8109
14	40.034	45.5167	35.911	32.9228	37.6585	47.1327	36.1532	39.4149	46.7127	38.7651	46.6643	41.721	39.314	37.8528	32.7634	33.6853	32.2067	27.059	30.8297	17.5474	31.327	32.0378	28.165	41.7759	43.8834	42.6726	43.0561	46.8839	36.4657	39.1132	43.0292	38.3356	40.367	49.2235	41.3904	41.0827
21	41.1037	45.0794	35.5711	32.2698	36.4933	42.6378	35.3605	41.3168	46.2596	38.7582	45.2277	40.3831	38.737	34.1655	35.4844	34.8945	28.7896	22.619	30.1091	27.8943	32.8369	25.3128	26.7209	41.212	44.0991	42.5808	41.7288	47.9078	37.2503	40.4154	42.5669	38.888	40.0911	49.0573	38.9203	40.2699
AwTh (mm)
Day	wt D-ala											HyPer DAO D-ala												wt L-ala					HyPer DAO L-ala
0	0.643	0.625	0.58	0.656	0.578	0.599	0.668	0.561	0.547	0.688	0.563	0.533	0.533	0.607	0.688	0.626	0.547	0.651	0.686	0.656	0.578	0.61	0.598	0.641	0.619	0.652	0.61	0.672	0.69	0.574	0.658	0.602	0.594	0.672	0.633	0.548
7	0.625	0.641	0.651	0.634	0.615	0.656	0.594	0.656	0.588	0.672	0.561	0.641	0.63	0.598	0.686	0.581	0.547	0.576	0.654	0.672	0.657	0.656	0.686	0.688	0.641	0.594	0.548	0.644	0.735	0.657	0.628	0.735	0.626	0.657	0.668	0.67
14	0.689	0.629	0.645	0.719	0.617	0.548	0.578	0.506	0.563	0.52	0.641	0.641	0.594	0.641	0.617	0.626	0.628	0.609	0.609	0.563	0.629	0.641	0.609	0.657	0.563	0.6	0.596	0.594	0.719	0.594	0.529	0.63	0.611	0.625	0.686	0.651
21	0.574	0.625	0.625	0.653	0.547	0.703	0.594	0.641	0.602	0.643	0.656	0.688	0.629	0.776	0.672	0.672	0.594	0.642	0.609	0.61	0.61	0.657	0.651	0.625	0.626	0.686	0.615	0.625	0.739	0.566	0.642	0.656	0.625	0.641	0.651	0.616
AwTh (mm)
Day	wt D-ala											HyPer DAO D-ala												wt L-ala					HyPer DAO L-ala
0	0.643	0.625	0.58	0.656	0.578	0.599	0.668	0.561	0.547	0.688	0.563	0.533	0.533	0.607	0.688	0.626	0.547	0.651	0.686	0.656	0.578	0.61	0.598	0.641	0.619	0.652	0.61	0.672	0.69	0.574	0.658	0.602	0.594	0.672	0.633	0.548
7	0.625	0.641	0.651	0.634	0.615	0.656	0.594	0.656	0.588	0.672	0.561	0.641	0.63	0.598	0.686	0.581	0.547	0.576	0.654	0.672	0.657	0.656	0.686	0.688	0.641	0.594	0.548	0.644	0.735	0.657	0.628	0.735	0.626	0.657	0.668	0.67
14	0.689	0.629	0.645	0.719	0.617	0.548	0.578	0.506	0.563	0.52	0.641	0.641	0.594	0.641	0.617	0.626	0.628	0.609	0.609	0.563	0.629	0.641	0.609	0.657	0.563	0.6	0.596	0.594	0.719	0.594	0.529	0.63	0.611	0.625	0.686	0.651
21	0.574	0.625	0.625	0.653	0.547	0.703	0.594	0.641	0.602	0.643	0.656	0.688	0.629	0.776	0.672	0.672	0.594	0.642	0.609	0.61	0.61	0.657	0.651	0.625	0.626	0.686	0.615	0.625	0.739	0.566	0.642	0.656	0.625	0.641	0.651	0.616
PwTh (mm)
Day	wt D-ala											HyPer DAO D-ala												wt L-ala					HyPer DAO L-ala
0	0.625	0.615	0.684	0.684	0.563	0.598	0.668	0.561	0.588	0.625	0.547	0.581	0.522	0.566	0.623	0.625	0.548	0.615	0.646	0.656	0.563	0.625	0.58	0.656	0.604	0.688	0.672	0.688	0.688	0.575	0.597	0.602	0.626	0.595	0.634	0.579
7	0.628	0.641	0.547	0.651	0.616	0.672	0.563	0.656	0.602	0.688	0.575	0.578	0.645	0.598	0.704	0.617	0.547	0.61	0.682	0.641	0.641	0.672	0.65	0.641	0.675	0.564	0.578	0.595	0.783	0.626	0.641	0.767	0.563	0.675	0.616	0.669
14	0.672	0.58	0.599	0.581	0.711	0.575	0.61	0.533	0.609	0.561	0.641	0.673	0.609	0.628	0.61	0.611	0.549	0.578	0.625	0.563	0.643	0.688	0.672	0.61	0.547	0.615	0.656	0.547	0.734	0.595	0.615	0.629	0.594	0.688	0.669	0.562
21	0.61	0.703	0.633	0.598	0.597	0.688	0.61	0.61	0.615	0.575	0.64	0.656	0.629	0.797	0.657	0.703	0.595	0.626	0.625	0.64	0.641	0.641	0.651	0.563	0.625	0.668	0.616	0.672	0.738	0.547	0.579	0.588	0.595	0.625	0.686	0.65

## Sheet: Suppl Fig 1B
SV (µl)
Day	HyPer DAO D-ala 21 d on + 2 d off
0	57.2905	50.7726	41.3206	52.2675	38.3317	38.713	34.0726	47.064	41.4771	54.4345	39.0153
7	52.6244	28.2217	33.1822	44.9002	32.9331	30.108	34.5014	32.0432	33.3521	51.6867	33.7944
14	40.6311	48.6923	29.1525	28.4848	26.1885	26.8558	33.3308	13.3856	29.2113	33.6482	28.2179
21	37.576	31.1622	29.3975	29.2521	23.88	21.917	32.4316	24.2882	32.1995	26.4658	26.9549
23	65.6297	56.1284	45.9685	34.5521	25.5312	38.6959	34.8755	28.919	36.7237	32.6434	35.8234
LVIDs (mm)
Day	HyPer DAO D-ala 21 d on + 2 d off
0	5.08	4.887	4.05	4.656	4.188	4.434	4.611	4.047	3.923	4.279	3.938
7	5.197	5.537	4.707	4.439	3.83	3.877	4.952	3.93	4.422	4.034	4.482
14	4.806	4.834	5.101	4.731	3.995	4.33	4.464	3.907	4.349	4.673	4.454
21	5.514	4.888	4.86	4.688	4.004	4.172	4.566	4.126	4.266	4.875	4.799
23	4.764	4.273	4.757	4.648	4.206	4.034	4.317	4.225	4.396	4.758	4.414
LVIDd(mm)
Day	HyPer DAO D-ala 21 d on + 2 d off
0	5.73	5.293	4.782	5.344	4.661	4.964	5.093	4.766	4.657	5.117	4.746
7	5.737	5.732	5.219	4.899	4.627	4.595	4.998	4.533	5.063	4.877	4.905
14	5.807	5.59	5.586	5.029	4.371	4.878	4.681	4.596	5.019	5.172	4.938
21	5.863	5.548	5.585	5.149	4.535	4.781	4.782	4.828	5.002	5.203	4.922
23	5.631	5.366	5.288	5.205	4.645	4.987	5.016	4.845	5.003	5.302	4.928
EDV (µl)
Day	HyPer DAO D-ala 21 d on + 2 d off
0	143.368	124.921	95.8042	120.523	87.3743	99.0668	101.251	100.453	89.0876	110.032	95.5971
7	146.96	128.864	109.185	121.263	82.4762	101.498	103.811	84.5258	92.793	103.57	99.1349
14	141.98	133.785	113.056	116.765	81.3139	99.2492	108.113	76.2823	93.2463	105.026	100.188
21	158.929	134.2	116.243	117.446	82.9466	96.8963	107.714	87.0722	98.0589	104.555	100.876
23	158.805	136.371	114.182	117.057	82.3074	100.923	105.464	87.2227	97.1475	104.641	100.033

## Sheet: Suppl Fig 1C
FAS (%)
Day	HyPer DAO D-ala 21 d on + 2 d off
0	35.7356	35.403	37.8071	37.8187	39.0806	32.7364	28.4374	41.593	41.1857	44.6212	35.9396
7	30.8642	16.5932	23.5234	28.9392	35.0137	26.6756	27.5725	32.5035	32.527	39.9422	28.6184
14	22.1073	32.6947	17.6412	20.4845	27.7728	23.7868	25.9117	24.0612	27.3934	25.74	22.175
21	16.7293	18.9302	17.6424	19.4664	24.4701	19.9098	23.2295	23.6545	27.3358	20.7143	20.1865
23	35.5802	37.6507	33.9499	23.847	26.6737	34.2556	28.4219	28.7138	32.0828	25.8271	30.3601
EF (%)
Day	HyPer DAO D-ala 21 d on + 2 d off
0	39.9605	40.6437	43.1303	43.3674	43.8707	39.0776	33.6517	46.8518	46.5576	49.4717	40.8122
7	35.8087	21.9004	30.3907	37.027	39.9305	29.6636	33.235	37.9094	35.9424	44.7241	34.0893
14	28.6174	36.3959	25.7858	24.3949	32.2067	27.059	30.8297	17.5474	31.327	32.0378	28.165
21	23.6432	23.2206	25.2898	24.9069	28.7896	22.619	30.1091	27.8943	32.8369	25.3128	26.7209
23	41.3272	41.1586	40.2588	29.5174	31.0193	38.342	33.0687	33.1553	37.802	31.1957	35.8115
AwTh (mm)
Day	HyPer DAO D-ala 21 d on + 2 d off
0	0.67	0.686	0.633	0.595	0.547	0.651	0.686	0.656	0.578	0.61	0.598
7	0.617	0.617	0.685	0.626	0.547	0.576	0.654	0.672	0.657	0.656	0.686
14	0.615	0.686	0.703	0.581	0.628	0.609	0.609	0.563	0.629	0.641	0.609
21	0.742	0.685	0.625	0.595	0.594	0.642	0.609	0.61	0.61	0.657	0.651
23	0.65	0.651	0.596	0.656	0.686	0.61	0.657	0.657	0.686	0.683	0.628
PwTh (mm)
Day	HyPer DAO D-ala 21 d on + 2 d off
0	0.65	0.633	0.633	0.594	0.548	0.615	0.646	0.656	0.563	0.625	0.58
7	0.598	0.589	0.669	0.685	0.547	0.61	0.682	0.641	0.641	0.672	0.65
14	0.651	0.704	0.725	0.598	0.549	0.578	0.625	0.563	0.643	0.688	0.672
21	0.782	0.724	0.549	0.625	0.595	0.626	0.625	0.64	0.641	0.641	0.651
23	0.633	0.58	0.625	0.656	0.651	0.594	0.657	0.656	0.633	0.685	0.684

## Sheet: Fig 2A 
RNA levels of NF-kB (left panel) and Nrf2 (right panel) target genes
ICAM1 7d	ICAM1 21d	IL1b 7d	IL1b 21d	TNFa 7 d	TNFa 21d	iNOS 7d	iNOS 21d
1.0323	0.80107	4.02049	0.205898	2.47058	1.36604	0.461907	1.64718
1.13749	1.51572	0.67239	1.81504	1.42885	1.08674	0.949785	2.36198
1.06132	1.08674	1.29897	1.14076	0.719393	1.24833	0.904802	1.82766
1.0323		1.99636		2.1065		0.771465
NQO1 7d	NQO1 21d	NQOI 7d+2d	HMOX1 7d	HMOX1 21d	HMOX 7d+2d	Srxn1 7 d	Srxn1 21d	Srxn1 7d+2d	Txnrd1 7d	Txnrd1 21d	Txnrd1 7d+2d M
1.95945	2.02792	1.46826	2.19662	1.11729	0.46738	2.76668	1.95884	0.555482	1.4347	1.74649	0.401205
2.28224	2.21914	1.54126	2.50583	2.54912	0.99493	5.80846	4.02782	1.59307	2.60403	2.0626	1.27669
1.6477	2.11404	0.910105	1.2704	1.37554	0.555811	2.01134	3.4822	0.698249	1.29302	1.596	0.830708
1.7058		1.30505	3.28362		0.947808	4.62084		1.64925	1.81598		1.29452

## Sheet: Fig 2B
RNA levels of antioxidant enzymes
Prdx1 7d	Prdx1 21d	Prdx2 7d	Prdx2 21d	Prdx3 7 d	Prdx3 21d	Prdx5 7d	Prdx5 21d	Gpx1 7d	Gpx1 21d	Gpx2 7d	Gpx2 21d	Gpx3 7d	Gpx3 21d	Txn1 7d	Txn1 21d	Txn2 7d	Txn2 21d
1.38434	1.22627	1.14929	1.20916	0.964777	0.938541	1.00401	1.26216	1.70442	1.58036	0.451165	1.05891	0.664784	0.767737	1.49928	1.02101	1.15131	1.18333
1.5683	1.68678	1.20643	1.32318	1.11595	1.51413	1.06126	1.32491	1.9852	2.46272	0.451165	1.05159	1.24916	1.0708	1.89773	1.40444	1.27746	1.34058
1.55747	1.64065	1.15728	1.36038	1.22117	1.16352	1.12177	1.32491	1.51496	1.69379	0.865574	1.55033	0.812791	1.00604	1.48893	1.32868	1.12762	1.39751
1.28271		1.34792		0.964777		1.19398		1.95787		0.813226		0.959901		1.39888		1.12762

## Sheet: Fig 2C
FAS (%)
Day	wt D-ala									HyPer-DAO D-ala										wt L-ala				HyPer-DAO L-ala
0	32.9794	34.6697	31.5073	39.7491	37.8664	39.5857	35.8333	32.04	35.597	29.8063	39.1906	33.9957	27.6465	43.9015	39.9093	35.7356	35.403	37.8071	37.8187	37.7759	45.4545	28.2547	40.9196	40.0352	35.0353	35.624	30.2243	36.8851
7	35.0551	33.6175	29.276	35.9832	39.0297	39.1462	31.6111	32.3793	34.611	27.2911	34.2205	29.2502	21.4489	32.2786	34.4443	30.8642	16.5932	23.5234	28.9392	37.1281	44.656	29.0815	39.0228	41.3465	38.3491	35.9654	30.0993	36.96
14	34.3916	30.7909	28.1419	36.4811	41.7878	29.2248	31.6634	34.1568	40.5009	24.7167	30.4037	29.0859	23.9858	33.4208	33.3277	22.1073	32.6947	17.6412	20.4845	34.0107	41.0921	31.5197	40.3486	30.1894	33.7251	40.8902	30.219	34.2262
21	33.3376	27.8847	28.1401	37.1405	40.0982	34.2285	33.7172	32.9698	41.8205	25.2263	26.2542	30.4621	27.0965	33.5717	27.3543	16.7293	18.9302	17.6424	19.4664	35.6711	41.4804	31.9586	40.0626	27.5922	33.5281	39.8298	31.2164	31.5394
EF(%)
Day	wt D-ala									HyPer-DAO D-ala										wt L-ala				HyPer-DAO L-ala
0	38.5644	39.0886	37.2171	43.959	42.8781	42.4349	41.2621	37.5371	41.116	35.904	43.983	39.3922	32.3164	48.0233	44.4973	39.9605	40.6437	43.1303	43.3674	43.5402	50.1037	33.9881	45.3681	45.8563	40.2936	40.4716	34.0467	40.8602
7	40.7745	36.6567	33.7693	39.9782	42.9504	44.079	38.1837	35.6152	39.4117	30.5861	37.7623	34.7718	26.4421	37.1414	39.7972	35.8087	21.9004	30.3907	37.027	42.89	48.4991	34.6658	43.2985	47.4714	42.7776	41.1369	34.0006	41.1089
14	39.9497	32.966	34.0841	41.6566	46.1277	34.242	38.0358	40.3542	44.047	29.3378	34.0214	33.7325	28.4728	38.5652	37.7131	28.6174	36.3959	25.7858	24.3949	39.8047	45.863	36.735	46.0759	36.6069	38.6335	45.5463	34.6157	38.388
21	38.9991	33.7623	32.2122	42.3709	43.8946	38.4302	40.2866	38.8307	45.909	29.3352	31.0626	35.1494	29.3275	40.0271	32.0019	23.6432	23.2206	25.2898	24.9069	41.2542	46.325	37.3345	44.5564	34.4791	38.7063	44.7881	36.0921	35.6658
AwTh(mm)
Day	wt D-ala									HyPer-DAO D-ala										wt L-ala				HyPer-DAO L-ala
0	0.656	0.668	0.684	0.664	0.633	0.633	0.664	0.688	0.688	0.692	0.668	0.641	0.763	0.685	0.634	0.67	0.686	0.633	0.595	0.688	0.705	0.607	0.661	0.641	0.548	0.641	0.617	0.651
7	0.641	0.641	0.547	0.634	0.647	0.6	0.644	0.599	0.646	0.651	0.688	0.641	0.605	0.668	0.65	0.617	0.617	0.685	0.626	0.669	0.688	0.669	0.625	0.738	0.742	0.721	0.633	0.686
14	0.688	0.579	0.6	0.563	0.65	0.67	0.723	0.598	0.615	0.668	0.6	0.774	0.635	0.668	0.686	0.615	0.686	0.703	0.581	0.594	0.599	0.684	0.686	0.61	0.704	0.689	0.635	0.686
21	0.61	0.758	0.669	0.563	0.651	0.563	0.684	0.668	0.651	0.704	0.67	0.625	0.653	0.688	0.668	0.742	0.685	0.625	0.595	0.686	0.656	0.635	0.656	0.686	0.641	0.596	0.615	0.602
PwTh(mm)
Day	wt D-ala									HyPer-DAO D-ala										wt L-ala				HyPer-DAO L-ala
0	0.625	0.615	0.684	0.684	0.653	0.599	0.645	0.688	0.651	0.673	0.669	0.672	0.742	0.691	0.635	0.65	0.633	0.633	0.594	0.626	0.688	0.645	0.641	0.657	0.563	0.641	0.598	0.633
7	0.628	0.641	0.547	0.651	0.625	0.599	0.625	0.67	0.645	0.639	0.61	0.625	0.664	0.615	0.65	0.598	0.589	0.669	0.685	0.651	0.675	0.651	0.609	0.756	0.723	0.688	0.619	0.651
14	0.672	0.58	0.599	0.581	0.651	0.703	0.723	0.616	0.615	0.774	0.633	0.739	0.686	0.668	0.668	0.651	0.704	0.725	0.598	0.5789	0.563	0.647	0.651	0.578	0.689	0.625	0.615	0.672
21	0.61	0.703	0.633	0.598	0.633	0.563	0.664	0.651	0.615	0.688	0.686	0.688	0.633	0.688	0.668	0.782	0.724	0.549	0.625	0.634	0.625	0.634	0.616	0.645	0.688	0.624	0.616	0.58

[truncated: 45 more sheets: Fig 2D, Fig 2E, Fig 2F, Fig 2G, Fig 2H, Suppl Fig 2A, Suppl Fig 2B, Suppl Fig 3A, Suppl Fig 3B, Suppl Fig 3C, Suppl Fig 3D, Fig 3C, Fig 3E, Fig 3F, Fig 3G, Fig 3H, Fig 3I, Fig 3J, Fig 3K, Fig 4B …]
